# Supplementary material for: Adipocytokine Protein Expression from Visceral Fat Differs Significantly Based on Diet, Sex, and Age in C3H/HeJ Mice Fed Long-Term, High-Fat Diets, ± Ammonium-Hydroxide-Supplemented Dietary Protein
Source: Curr Issues Mol Biol. 2025 Mar 23;47(4):218. doi: 10.3390/cimb47040218 (PMC12026319; doi:10.3390/cimb47040218)
Supplement: Supplementary file 1 [file cimb-47-00218-s001.zip]

Archive with 1 entries (1 files):
- cimb-3518267-supplementary.pdf
